# Supplementary material for: Virtual Screening for Biomimetic Anti-Cancer Peptides from Cordyceps militaris Putative Pepsinized Peptidome and Validation on Colon Cancer Cell Line
Source: Molecules. 2021 Sep 23;26(19):5767. doi: 10.3390/molecules26195767 (PMC8510206; doi:10.3390/molecules26195767)
Supplement: Supplementary file 1 [file molecules-26-05767-s001.zip]

Archive with 1 entries (1 files):
- molecules-1305805-supplementary.pdf
